# Supplementary material for: Modelling take-off moment arms in an ornithocheiraean pterosaur
Source: PeerJ. 2024 Aug 5;12:e17678. doi: 10.7717/peerj.17678 (PMC11308997; doi:10.7717/peerj.17678)
Supplement: Supplemental Information 1 [file peerj-12-17678-s001.csv]

bu = bipedal burst		bi = bipedal countermotion			qu = quadrupedal			All values are in SI units
Shoulder																															EXTENSION VARIANT
Abduction															Adduction																all launch applicable extension SUMs summed						all launch applicable extension MEANs summed
	pos_bu.time	pos_bu.SUM	pos_bu_p.SUM	pos_bu_m.SUM	pos_bu.mean	pos_bi.SUM	pos_bi_p.SUM	pos_bi_m.SUM	pos_bi.mean	pos_qu.SUM	pos_qu_p.SUM	pos_qu_m.SUM	pos_qu.mean			pos_bu.time	neg_bu.SUM	neg_bu_p.SUM	neg_bu_m.SUM	neg_bu.mean	neg_bi.SUM	neg_bi_p.SUM	neg_bi_m.SUM	neg_bi.mean	neg_qu.SUM	neg_qu_p.SUM	neg_qu_m.SUM	neg_qu.mean			time	burst	counter	quad			time	burst	counter	quad
1	0	0.043994214	0.054728048	0.033260381	0.003999474	0.031952096	0.039778115	0.024126078	0.002904736	0.028686038	0.035494413	0.021877663	0.002607822		1	0	0.237042281	0.195983657	0.278100906	0.021549298	0.253790338	0.21052468	0.297055995	0.023071849	0.222085244	0.191728263	0.252442224	0.020189568			0	0.144467184	0.217813614	0.508621539			0	0.014707838	0.022667478	0.054331164
2	0.053	0.043994214	0.054728048	0.033260381	0.003999474	0.031952096	0.039778115	0.024126078	0.002904736	0.028686038	0.035494413	0.021877663	0.002607822		2	0.053	0.237042281	0.195983657	0.278100906	0.021549298	0.253790338	0.21052468	0.297055995	0.023071849	0.222085244	0.191728263	0.252442224	0.020189568			0.053	0.144467184	0.217813614	0.508621539			0.053	0.014707838	0.022667478	0.054331164
3	0.105	0.045104653	0.056100573	0.034108732	0.004100423	0.033422276	0.041599864	0.025244689	0.003038389	0.028615386	0.035411295	0.021819478	0.002601399		3	0.105	0.234678684	0.193736457	0.275620911	0.021334426	0.257960103	0.213450953	0.302469253	0.023450918	0.230977091	0.199256295	0.262697887	0.020997917			0.105	0.150178238	0.218367922	0.508915177			0.105	0.015306078	0.022799016	0.054390807
4	0.158	0.04667326	0.058040773	0.035305747	0.004243024	0.034494998	0.042926462	0.026063533	0.003135909	0.028478295	0.035246137	0.021710452	0.002588936		4	0.158	0.230483933	0.189990659	0.270977208	0.020953085	0.255988096	0.211457134	0.300519058	0.023271645	0.23900667	0.206137745	0.271875596	0.021727879			0.158	0.155385995	0.217074331	0.507343705			0.158	0.015854587	0.022723923	0.054227085
5	0.211	0.048698297	0.060546872	0.036849721	0.004427118	0.036658389	0.045601034	0.027715745	0.003332581	0.02827538	0.034999688	0.021551072	0.002570489		5	0.211	0.224617463	0.184876284	0.264358643	0.020419769	0.24986626	0.206091479	0.293641041	0.022715115	0.246122923	0.212330887	0.279914959	0.022374811			0.211	0.160090005	0.214181714	0.504065828			0.211	0.016353475	0.022471918	0.053860119
6	0.263	0.051152567	0.063585443	0.038719691	0.004650233	0.039860628	0.049560105	0.030161151	0.003623693	0.028007965	0.034673566	0.021342364	0.002546179		6	0.263	0.217242567	0.17852711	0.255958025	0.019749324	0.240391394	0.19798979	0.282792999	0.021853763	0.25228666	0.217801612	0.286771709	0.022935151			0.263	0.164508094	0.209892688	0.499220944			0.263	0.016822763	0.022067025	0.053307503
7	0.316	0.053987739	0.067096742	0.040878736	0.004907976	0.043012356	0.053455573	0.032569139	0.003910214	0.027678056	0.034270234	0.021085879	0.002516187		7	0.316	0.208522933	0.171077776	0.24596809	0.01895663	0.227248533	0.186940412	0.267556654	0.020658958	0.257468269	0.222521136	0.292415403	0.023406206			0.316	0.168865663	0.204372432	0.49299371			0.316	0.01728319	0.021528584	0.052590013
8	0.368	0.057123764	0.070981547	0.04326598	0.005193069	0.049112281	0.061021864	0.037202698	0.004464753	0.027622304	0.034208783	0.021035826	0.002511119		8	0.368	0.198620599	0.16266206	0.234579138	0.018056418	0.214097447	0.175738293	0.252456601	0.019463404	0.261978377	0.226714949	0.297241805	0.023816216			0.368	0.172788727	0.197867908	0.486125859			0.368	0.017701057	0.02088401	0.051790482
9	0.421	0.060451335	0.07510422	0.04579845	0.005495576	0.055401294	0.068824642	0.041977946	0.005036481	0.027631095	0.034228189	0.021034001	0.002511918		9	0.421	0.187695061	0.153412091	0.22197803	0.017063187	0.198836426	0.162827437	0.234845416	0.018076039	0.26558388	0.230194749	0.30097301	0.024143989			0.421	0.176291859	0.190973687	0.479975524			0.421	0.018078066	0.020208674	0.051196115
10	0.474	0.063833967	0.07929529	0.048372644	0.005803088	0.061572113	0.076482284	0.046661942	0.005597465	0.02763152	0.03423762	0.02102542	0.002511956		10	0.474	0.175903234	0.143458264	0.208348204	0.015991203	0.181841841	0.148521681	0.215162001	0.016531076	0.268188357	0.232871608	0.303505107	0.02438076			0.474	0.179392505	0.18316747	0.474702464			0.474	0.018416192	0.019436235	0.050672158
11	0.526	0.06711072	0.083354863	0.050866578	0.006100975	0.067284551	0.08357229	0.050996812	0.006116777	0.027628402	0.034243016	0.021013788	0.002511673		11	0.526	0.163399749	0.132929449	0.193870049	0.014854523	0.16351709	0.133154739	0.193879441	0.01486519	0.269771784	0.234710286	0.304833283	0.024524708			0.526	0.182108377	0.174523168	0.469022855			0.526	0.018717416	0.018574626	0.050096466
12	0.579	0.06962475	0.086472294	0.052777206	0.006329523	0.069790634	0.086688735	0.052892533	0.006344603	0.028341426	0.035118803	0.021564049	0.002576493		12	0.579	0.1607823	0.131075799	0.190488801	0.014616573	0.160891616	0.131295191	0.190488041	0.014626511	0.269972527	0.234954284	0.304990771	0.024542957			0.579	0.185825969	0.183188831	0.294130059			0.579	0.019119379	0.019439124	0.031467543	Quad vault phase starts, exact loss of contact uncertain so hindlimbs zeroed from here but could still theoretically contribute
13	0.632	0.071862049	0.089245631	0.054478467	0.006532914	0.072018431	0.08945928	0.054577583	0.00654713	0.029087751	0.036036365	0.022139137	0.002644341		13	0.632	0.157876496	0.129006039	0.186746954	0.014352409	0.157977186	0.129218983	0.186735389	0.014361562	0.268845612	0.234059925	0.303631299	0.02444051			0.632	0.189389335	0.190471004	0.29563877			0.632	0.019505143	0.020164243	0.03175597
14	0.684	0.073854091	0.091714016	0.055994166	0.006714008	0.073999631	0.091923273	0.05607599	0.006727239	0.029855438	0.036980943	0.022729933	0.002714131		14	0.684	0.154677095	0.126712523	0.182641667	0.014061554	0.154768635	0.126918488	0.182618782	0.014069876	0.266418216	0.232051145	0.300785286	0.024219838			0.684	0.192976446	0.196246839	0.300364434			0.684	0.019890571	0.020737568	0.032474862
15	0.737	0.075641788	0.093928332	0.057355245	0.006876526	0.075775465	0.094131916	0.057419015	0.006888679	0.030631448	0.037936422	0.023326474	0.002784677		15	0.737	0.151177655	0.124186674	0.178168636	0.013743423	0.151259593	0.124385142	0.178134045	0.013750872	0.262726666	0.228958999	0.296494332	0.023884242			0.737	0.196506571	0.201031892	0.304850067			0.737	0.020268117	0.021226334	0.033159979
16	0.789	0.077270693	0.095945233	0.058596154	0.007024608	0.077391878	0.096142258	0.058641498	0.007035625	0.031401359	0.038884985	0.023917733	0.002854669		16	0.789	0.147370972	0.121419359	0.173322586	0.013397361	0.147442927	0.12160982	0.173276033	0.013403902	0.257816082	0.224821709	0.290810455	0.023437826			0.789	0.199855831	0.204091966	0.308931936			0.789	0.02062628	0.021539426	0.0337944	Quad launch phase starts, hindlimbs definitively no longer adding
17	0.842	0.078784038	0.09781849	0.059749587	0.007162185	0.078892532	0.098008506	0.059776558	0.007172048	0.029530993	0.036547384	0.022514603	0.002684636		17	0.842	0.143249468	0.118401238	0.168097698	0.013022679	0.143311119	0.118583188	0.16803905	0.013028284	0.233746944	0.203582457	0.263911431	0.021249722			0.842	0.203018693	0.205197477	0.293841861			0.842	0.020964441	0.021651998	0.032731278
18	0.895	0.080220223	0.099595861	0.060844586	0.007292748	0.080316236	0.099778825	0.060853648	0.007301476	0.028194342	0.034881366	0.021507319	0.002563122		18	0.895	0.138805788	0.115123264	0.162488313	0.012618708	0.138856877	0.115296204	0.162417551	0.012623352	0.208014753	0.181675434	0.234354072	0.018910432			0.895	0.205987312	0.204125363	0.275667295			0.895	0.021281697	0.021539072	0.031410913
19	0.947	0.081602869	0.101306724	0.061899015	0.007418443	0.081686982	0.101482957	0.061891007	0.007426089	0.026240806	0.032452724	0.020028888	0.002385528		19	0.947	0.134033125	0.111576969	0.156489281	0.01218483	0.134073448	0.111740401	0.156406496	0.012188495	0.182874294	0.160855235	0.204893352	0.016624936			0.947	0.208758301	0.200633524	0.255417173			0.947	0.021577694	0.021172552	0.029883043
20	1	0.082918627	0.10293447	0.062902783	0.007538057	0.082991513	0.103104354	0.062878673	0.007544683	0.023837261	0.029467809	0.018206713	0.002167024		20	1	0.128925804	0.107754955	0.150096653	0.011720528	0.128955209	0.107908382	0.150002036	0.011723201	0.161600989	0.143537637	0.179664341	0.014690999			1	0.211327059	0.19471841	0.23529251			1	0.021851924	0.020544511	0.028343173
Flexion															Extension
	pos_bu.time	neg_bu.SUM	neg_bu_p.SUM	neg_bu_m.SUM	neg_bu.mean	neg_bi.SUM	neg_bi_p.SUM	neg_bi_m.SUM	neg_bi.mean	neg_qu.SUM	neg_qu_p.SUM	neg_qu_m.SUM	neg_qu.mean			pos_bu.time	pos_bu.SUM	pos_bu_p.SUM	pos_bu_m.SUM	pos_bu.mean	pos_bi.SUM	pos_bi_p.SUM	pos_bi_m.SUM	pos_bi.mean	pos_qu.SUM	pos_qu_p.SUM	pos_qu_m.SUM	pos_qu.mean
1	0	0.059846816	0.048137058	0.071556575	0.00544062	0.063876565	0.051078233	0.076674896	0.00580696	0.091805989	0.079311456	0.104300521	0.008345999		1	0	0.177342726	0.219782026	0.134903426	0.016122066	0.159436096	0.198387674	0.120484518	0.014494191	0.135205459	0.16731468	0.103096239	0.012291405
2	0.053	0.059846816	0.048137058	0.071556575	0.00544062	0.063876565	0.051078233	0.076674896	0.00580696	0.091805989	0.079311456	0.104300521	0.008345999		2	0.053	0.177342726	0.219782026	0.134903426	0.016122066	0.159436096	0.198387674	0.120484518	0.014494191	0.135205459	0.16731468	0.103096239	0.012291405
3	0.105	0.060413684	0.048575032	0.072252337	0.005492153	0.05904919	0.047048807	0.071049574	0.005368108	0.086493767	0.07447303	0.098514503	0.00786307		3	0.105	0.176063053	0.218199923	0.133926183	0.016005732	0.162849598	0.202632802	0.123066394	0.014804509	0.137279581	0.169882359	0.104676802	0.012479962
4	0.158	0.061854819	0.049805627	0.073904012	0.005623165	0.057929194	0.046084481	0.069773906	0.00526629	0.080901807	0.069378728	0.092424886	0.00735471		4	0.158	0.173520077	0.215052337	0.131987817	0.015774552	0.165454156	0.205863906	0.125044406	0.015041287	0.139075418	0.172106018	0.106044819	0.01264322
5	0.211	0.064169066	0.051822347	0.076515784	0.005833551	0.058866503	0.046917823	0.070815182	0.0053515	0.075062142	0.064057301	0.086066984	0.006823831		5	0.211	0.16977215	0.210411365	0.129132934	0.015433832	0.165928047	0.206444718	0.125411376	0.015084368	0.140563662	0.17394939	0.107177935	0.012778515
6	0.263	0.067200255	0.054500119	0.079900391	0.006109114	0.061434514	0.049205347	0.07366368	0.005584956	0.069011693	0.058541447	0.07948194	0.00627379		6	0.263	0.164905324	0.204383495	0.125427153	0.014991393	0.164041954	0.20409096	0.123992949	0.014912905	0.141720994	0.175383617	0.108058371	0.012883727
7	0.316	0.070924524	0.057812202	0.084036845	0.006447684	0.065448139	0.052783399	0.078112879	0.005949831	0.062789438	0.052865677	0.072713199	0.005708131		7	0.316	0.159028775	0.19710392	0.12095363	0.014457161	0.159969911	0.199019262	0.12092056	0.014542719	0.142529824	0.176386927	0.108672722	0.012957257
8	0.368	0.075245746	0.061676293	0.088815198	0.006840522	0.070685464	0.057458036	0.083912892	0.006425951	0.056914026	0.047428653	0.066399399	0.005174002		8	0.368	0.152267221	0.188727141	0.115807302	0.013842475	0.153981786	0.191565649	0.116397924	0.013998344	0.143453164	0.177534195	0.109372133	0.013041197
9	0.421	0.080052139	0.065997413	0.094106865	0.007277467	0.076803805	0.062942594	0.090665016	0.006982164	0.051535791	0.042350168	0.060721414	0.004685072		9	0.421	0.144753158	0.179417321	0.110088994	0.013159378	0.146388665	0.182117226	0.110660105	0.01330806	0.144586296	0.178943732	0.110228861	0.013144209
10	0.474	0.085216628	0.070668352	0.099764903	0.007746966	0.083511689	0.068987939	0.098035439	0.007591972	0.048118638	0.039248187	0.056989089	0.004374422		10	0.474	0.13662074	0.169340697	0.103900783	0.012420067	0.137528858	0.171094807	0.103962909	0.012502623	0.147337123	0.181862392	0.112811854	0.013394284
11	0.526	0.090596984	0.075569893	0.105624075	0.008236089	0.090437595	0.075283614	0.105591576	0.0082216	0.045398444	0.036854237	0.053942651	0.004127131		11	0.526	0.12800205	0.158660941	0.09734316	0.01163655	0.127750565	0.158931415	0.096569714	0.011613688	0.150385415	0.184968357	0.115802473	0.013671401
12	0.579	0.095092098	0.079647763	0.110536432	0.008644736	0.094913775	0.079330568	0.110496981	0.008628525	0.046897404	0.037876279	0.055918528	0.0042634		12	0.579	0.1296643	0.16071683	0.09861177	0.011787664	0.129406913	0.160995344	0.097818481	0.011764265	0.148841186	0.183870996	0.113811375	0.013531017
13	0.632	0.098920282	0.083163483	0.11467708	0.008992753	0.098724855	0.082818014	0.114631696	0.008974987	0.049734946	0.040319387	0.059150505	0.004521359		13	0.632	0.131505728	0.162994544	0.100016912	0.011955066	0.131241944	0.1632813	0.099202588	0.011931086	0.149023988	0.18442855	0.113619427	0.013547635
14	0.684	0.102061693	0.086098118	0.118025267	0.009278336	0.10185104	0.085727123	0.117974956	0.009259185	0.054835551	0.044737878	0.064933225	0.00498505		14	0.684	0.133504511	0.165467066	0.101541956	0.012136774	0.133233897	0.165762209	0.100705584	0.012112172	0.151877982	0.187955449	0.115800516	0.013807089
15	0.737	0.104508541	0.08844254	0.120574541	0.009500776	0.104284571	0.08804886	0.120520281	0.009480416	0.059325897	0.048600607	0.070051187	0.005393263		15	0.737	0.135634819	0.168102412	0.103167227	0.012330438	0.135357011	0.168406027	0.102307995	0.012305183	0.154535443	0.191239298	0.117831588	0.014048677
16	0.789	0.106264744	0.090197209	0.12233228	0.009660431	0.106029395	0.089783773	0.122275018	0.009639036	0.063060999	0.051794672	0.074327325	0.005732818		16	0.789	0.137866795	0.17086361	0.104869981	0.012533345	0.13758151	0.171175714	0.103987306	0.01250741	0.156846961	0.194094654	0.119599268	0.014258815
17	0.842	0.107332099	0.091361783	0.123302414	0.009757464	0.107087339	0.090931594	0.123243083	0.009735213	0.08612134	0.073505831	0.098736848	0.007829213		17	0.842	0.140166578	0.173708725	0.106624431	0.012742416	0.139873621	0.174029258	0.105717983	0.012715784	0.142940474	0.176893091	0.108987857	0.012994589
18	0.895	0.10775732	0.091970587	0.123544052	0.00979612	0.107505115	0.091526719	0.123483511	0.009773192	0.106407562	0.09255842	0.120256703	0.009673415		18	0.895	0.142496084	0.176590589	0.108401579	0.012954189	0.142195358	0.176919413	0.107471302	0.012926851	0.125134484	0.154867137	0.095401831	0.011375862
19	0.947	0.107558714	0.092037332	0.123080097	0.009778065	0.107301044	0.091582901	0.123019187	0.00975464	0.123254897	0.108419792	0.138090002	0.011204991		19	0.947	0.144813006	0.179456798	0.110169213	0.013164819	0.14450452	0.179793689	0.10921535	0.013136775	0.105293665	0.130324175	0.080263155	0.009572151
20	1	0.106761588	0.091581771	0.121941406	0.009705599	0.106500365	0.091119827	0.121880903	0.009681851	0.136193907	0.120723265	0.151664548	0.012381264		20	1	0.14707079	0.182249683	0.111891896	0.013370072	0.14675467	0.18259433	0.11091501	0.013341334	0.085497782	0.105838252	0.065157312	0.007772526
Internal LAR															External LAR
	pos_bu.time	neg_bu.SUM	neg_bu_p.SUM	neg_bu_m.SUM	neg_bu.mean	neg_bi.SUM	neg_bi_p.SUM	neg_bi_m.SUM	neg_bi.mean	neg_qu.SUM	neg_qu_p.SUM	neg_qu_m.SUM	neg_qu.mean			pos_bu.time	pos_bu.SUM	pos_bu_p.SUM	pos_bu_m.SUM	pos_bu.mean	pos_bi.SUM	pos_bi_p.SUM	pos_bi_m.SUM	pos_bi.mean	pos_qu.SUM	pos_qu_p.SUM	pos_qu_m.SUM	pos_qu.mean
1	0	0.033820853	0.026071282	0.041570423	0.003074623	0.023164002	0.018019919	0.028308085	0.002105818	0.021613346	0.016369227	0.026857466	0.00196485		1	0	0.058821075	0.072953677	0.044688472	0.00534737	0.111271019	0.133460982	0.089081055	0.010115547	0.167984375	0.189170099	0.146798651	0.015271307
2	0.053	0.033820853	0.026071282	0.041570423	0.003074623	0.023164002	0.018019919	0.028308085	0.002105818	0.021613346	0.016369227	0.026857466	0.00196485		2	0.053	0.058821075	0.072953677	0.044688472	0.00534737	0.111271019	0.133460982	0.089081055	0.010115547	0.167984375	0.189170099	0.146798651	0.015271307
3	0.105	0.041977329	0.033293953	0.050660704	0.003816121	0.032970915	0.026737618	0.039204212	0.002997356	0.02679956	0.021211951	0.032387168	0.002436324		3	0.105	0.045292903	0.056169943	0.034415863	0.004117537	0.087187797	0.104273114	0.07010248	0.007926163	0.15599671	0.174539744	0.137453676	0.014181519
4	0.158	0.049238426	0.03975097	0.058725883	0.004476221	0.045339497	0.03729704	0.053381955	0.004121772	0.032188884	0.026255521	0.038122247	0.002926262		4	0.158	0.032809148	0.04068042	0.024937876	0.00298265	0.068092595	0.08134424	0.05484095	0.006190236	0.143679216	0.159562702	0.127795731	0.013061747
5	0.211	0.058919082	0.047946923	0.06989124	0.00535628	0.055150502	0.045771133	0.064529871	0.005013682	0.03764141	0.031362605	0.043920215	0.003421946		5	0.211	0.024908095	0.030874537	0.018941653	0.002264372	0.049487984	0.059043854	0.039932113	0.004498908	0.131018777	0.144257856	0.117779697	0.011910798
6	0.263	0.069878653	0.057002308	0.082754998	0.006352605	0.062508926	0.052209539	0.072808313	0.00568263	0.043111077	0.036489597	0.049732557	0.003919189		6	0.263	0.020671908	0.02561689	0.015726926	0.001879264	0.032166881	0.038313549	0.026020213	0.002924262	0.118088484	0.128729108	0.107447859	0.010735317
7	0.316	0.079420838	0.064862874	0.093978802	0.007220076	0.069205244	0.057949327	0.080461161	0.006291386	0.048550661	0.041591708	0.055509615	0.004413696		7	0.316	0.017519	0.021704097	0.013333903	0.001592636	0.018380652	0.021914112	0.014847192	0.001670968	0.104951788	0.113069006	0.09683457	0.009541072
8	0.368	0.086879187	0.071018791	0.102739583	0.007898108	0.080168492	0.066725564	0.093611421	0.007288045	0.053913141	0.046624217	0.061202064	0.004901195		8	0.368	0.01486352	0.018407959	0.011319082	0.001351229	0.013318863	0.016252026	0.010385701	0.001210806	0.09166351	0.097359328	0.085967691	0.008333046
9	0.421	0.093005369	0.076035111	0.109975627	0.008455034	0.090395608	0.074992815	0.105798402	0.008217783	0.059925231	0.052124791	0.06772567	0.005447748		9	0.421	0.013487972	0.016701812	0.010274131	0.001226179	0.012153695	0.015056616	0.009250773	0.001104881	0.079044946	0.08263694	0.075452951	0.007185904
10	0.474	0.097957831	0.080029995	0.115885667	0.008905257	0.097661616	0.080933622	0.114389609	0.008878329	0.06814846	0.059268685	0.077028236	0.006195315		10	0.474	0.013537715	0.016766575	0.010308854	0.001230701	0.012678266	0.01570072	0.009655812	0.00115257	0.068747786	0.070963028	0.066532544	0.006249799
11	0.526	0.100568097	0.082119613	0.119016581	0.009142554	0.10088094	0.083459316	0.118302563	0.009170995	0.077712521	0.067403134	0.088021907	0.007064775		11	0.526	0.013794046	0.01708661	0.010501481	0.001254004	0.01373126	0.01699869	0.010463829	0.001248296	0.059991709	0.061359071	0.058624347	0.005453792
12	0.579	0.098374054	0.080113572	0.116634536	0.008943096	0.098694818	0.081217135	0.116172501	0.008972256	0.067830737	0.058678507	0.076982966	0.006166431		12	0.579	0.01754139	0.021731182	0.013351598	0.001594672	0.017454123	0.021609837	0.01329841	0.001586738	0.068317969	0.070770919	0.06586502	0.006210724
13	0.632	0.09608804	0.078017336	0.114158744	0.008735276	0.096417432	0.078895394	0.11393947	0.008765221	0.057814558	0.049803749	0.065825367	0.005255869		13	0.632	0.021167747	0.026226264	0.01610923	0.001924341	0.021055543	0.026070758	0.016040328	0.00191414	0.076227132	0.079788125	0.072666139	0.006929739
14	0.684	0.09372162	0.075844129	0.111599111	0.008520147	0.0940602	0.076508985	0.111611415	0.008550927	0.049019424	0.041830411	0.056208437	0.004456311		14	0.684	0.024605115	0.030487516	0.018722714	0.002236829	0.024468109	0.030297924	0.018638295	0.002224374	0.084969125	0.089940309	0.079997941	0.007724466
15	0.737	0.091285589	0.073606754	0.108964423	0.00829869	0.091633755	0.074072182	0.109195327	0.008330341	0.040329769	0.033921576	0.046737963	0.003666343		15	0.737	0.027784538	0.034429412	0.021139665	0.002525867	0.027623484	0.034206634	0.021040334	0.002511226	0.09332785	0.099711074	0.086944626	0.00848435
16	0.789	0.089577314	0.071912933	0.107241695	0.008143392	0.089937235	0.072388048	0.107486423	0.008176112	0.032089929	0.026349805	0.037830053	0.002917266		16	0.789	0.031430775	0.038953602	0.023907949	0.002857343	0.031248958	0.03850912	0.023988796	0.002840814	0.101553478	0.109403015	0.09370394	0.009232134
17	0.842	0.087793275	0.070159771	0.105426778	0.007981207	0.088164912	0.070655123	0.105674701	0.008014992	0.027238485	0.021869105	0.032607865	0.002476226		17	0.842	0.034681226	0.042987374	0.026375078	0.003152839	0.034480417	0.042328893	0.026631941	0.003134583	0.139511636	0.154823085	0.124200187	0.012682876
18	0.895	0.085889722	0.068318875	0.103460568	0.007808157	0.086272699	0.068834043	0.103711356	0.007842973	0.022078955	0.017159219	0.02699869	0.002007178		18	0.895	0.037450219	0.04642429	0.028476148	0.003404565	0.037232448	0.045571545	0.028893351	0.003384768	0.171591366	0.194065127	0.149117605	0.015599215
19	0.947	0.083863392	0.066392351	0.101334433	0.007623945	0.084257089	0.066926529	0.101587649	0.007659735	0.018143987	0.013734641	0.022553333	0.001649453		19	0.947	0.039716413	0.049237843	0.030194983	0.003610583	0.039483921	0.048211782	0.03075606	0.003589447	0.195564537	0.223701296	0.167427778	0.017778594
20	1	0.081708094	0.064379912	0.099036276	0.007428009	0.082111629	0.064931885	0.099291373	0.007464694	0.015873253	0.01200955	0.019736955	0.001443023		20	1	0.04148741	0.051437424	0.031537397	0.003771583	0.041242409	0.050259719	0.032225099	0.00374931	0.210288236	0.2420271	0.178549371	0.019117112
Elbow
Flexion															Extension
	pos_bu.time	neg_bu.SUM	neg_bu_p.SUM	neg_bu_m.SUM	neg_bu_m.SUM	neg_bi.SUM	neg_bi_p.SUM	neg_bi_m.SUM	neg_bi.mean	neg_qu.SUM	neg_qu_p.SUM	neg_qu_m.SUM	neg_qu.mean			pos_bu.time	pos_bu.SUM	pos_bu_p.SUM	pos_bu_m.SUM	pos_bu.mean	pos_bi.SUM	pos_bi_p.SUM	pos_bi_m.SUM	pos_bi.mean	pos_qu.SUM	pos_qu_p.SUM	pos_qu_m.SUM	pos_qu.mean
1	0	0.231710199	0.17627882	0.287141577	0.287141577	0.231452142	0.175584487	0.287319796	0.015430143	0.325406548	0.2465153	0.404297796	0.02169377		1	0	0.064793544	0.080488126	0.049098963	0.00431957	0.06489367	0.080539121	0.04924822	0.004326245	0.056594865	0.063525962	0.049663768	0.003772991
2	0.053	0.231710199	0.17627882	0.287141577	0.287141577	0.231452142	0.175584487	0.287319796	0.015430143	0.325406548	0.2465153	0.404297796	0.02169377		2	0.053	0.064793544	0.080488126	0.049098963	0.00431957	0.06489367	0.080539121	0.04924822	0.004326245	0.056594865	0.063525962	0.049663768	0.003772991
3	0.105	0.269566229	0.204981036	0.334151422	0.334151422	0.26929562	0.204191158	0.334400083	0.017953041	0.325271641	0.246413032	0.40413025	0.021684776		3	0.105	0.063008297	0.078270448	0.047746146	0.004200553	0.063105666	0.078320033	0.0478913	0.004207044	0.056704395	0.063648888	0.049759902	0.003780293
4	0.158	0.292464889	0.222350918	0.362578859	0.362578859	0.292215589	0.221547276	0.362883901	0.019481039	0.325108803	0.246289599	0.403928008	0.02167392		4	0.158	0.061371682	0.076237405	0.046505959	0.004091445	0.061466523	0.076285698	0.046647348	0.004097768	0.056814627	0.063772604	0.04985665	0.003787642
5	0.211	0.307613289	0.233842813	0.381383764	0.381383764	0.307391862	0.233050612	0.381733112	0.020492791	0.324917786	0.246144813	0.403690759	0.021661186		5	0.211	0.05986429	0.074364885	0.045363695	0.003990953	0.059956803	0.074411991	0.045501614	0.00399712	0.05692554	0.063897085	0.049953996	0.003795036
6	0.263	0.317555334	0.241382438	0.393728231	0.393728231	0.317361137	0.240610715	0.394111559	0.021157409	0.324698218	0.245978392	0.403418043	0.021646548		6	0.263	0.058473888	0.072637693	0.044310084	0.003898259	0.058564255	0.072683695	0.044444815	0.003904284	0.057037166	0.064022364	0.050051967	0.003802478
7	0.316	0.323299262	0.245733503	0.400865022	0.400865022	0.323130473	0.244987466	0.401273481	0.021542032	0.324449868	0.245790163	0.403109573	0.021629991		7	0.316	0.057168114	0.071015626	0.043320601	0.003811208	0.05725646	0.071060613	0.043452307	0.003817097	0.057149472	0.064148412	0.050150532	0.003809965
8	0.368	0.325401507	0.247317853	0.40348516	0.40348516	0.325256362	0.246601622	0.403911102	0.021683757	0.324172487	0.245579935	0.402765039	0.021611499		8	0.368	0.055954696	0.069508287	0.042401105	0.003730313	0.056041166	0.069552322	0.042530011	0.003736078	0.057262481	0.064275241	0.050249721	0.003817499
9	0.421	0.324246363	0.24642709	0.402065636	0.402065636	0.324123365	0.245744329	0.402502401	0.021608224	0.323865674	0.245347406	0.402383942	0.021591045		9	0.421	0.057402197	0.071307101	0.043497294	0.003826813	0.057490975	0.071351082	0.043630868	0.003832732	0.057376191	0.064402865	0.050349517	0.003825079
10	0.474	0.320135654	0.243290402	0.396980906	0.396980906	0.320033557	0.242644458	0.397422657	0.02133557	0.323529138	0.245092354	0.401965923	0.021568609		10	0.474	0.062286907	0.077374991	0.047198822	0.00415246	0.062383229	0.077422852	0.047343605	0.004158882	0.057490623	0.064531295	0.050449952	0.003832708
11	0.526	0.313324429	0.238101573	0.388547285	0.388547285	0.313242184	0.237495486	0.388988881	0.020882812	0.32316258	0.244814553	0.401510606	0.021544172		11	0.526	0.066882096	0.083083229	0.050680962	0.004458806	0.066985514	0.083134747	0.050836281	0.004465701	0.057605747	0.064660502	0.050550993	0.003840383
12	0.579	0.311028289	0.236353197	0.385703381	0.385703381	0.310951295	0.235758468	0.386144123	0.020730086	0.319604932	0.242118477	0.397091387	0.021306995		12	0.579	0.068080263	0.084571616	0.05158891	0.004538684	0.068185532	0.08462409	0.051746974	0.004545702	0.058459383	0.065618962	0.051299804	0.003897292
13	0.632	0.308552403	0.234468235	0.382636571	0.382636571	0.308480596	0.23388506	0.383076132	0.020565373	0.314323943	0.238116643	0.390531244	0.02095493		13	0.632	0.06925334	0.086028835	0.052477845	0.004616889	0.06936042	0.086082245	0.052638596	0.004624028	0.059356029	0.066624619	0.052087439	0.003957069
14	0.684	0.305900964	0.232449875	0.379352053	0.379352053	0.30583428	0.231878443	0.379790116	0.020388952	0.307116487	0.232655247	0.381577727	0.020474432		14	0.684	0.070400479	0.087453834	0.053347125	0.004693365	0.070509331	0.087508159	0.053510503	0.004700622	0.060281652	0.067663966	0.052899338	0.004018777
15	0.737	0.303078023	0.230301196	0.37585485	0.37585485	0.303016401	0.229741693	0.376291109	0.020201093	0.297666486	0.225494989	0.369837984	0.019844432		15	0.737	0.071520784	0.088845497	0.054196071	0.004768052	0.071631366	0.088900718	0.054362014	0.004775424	0.061264373	0.068767074	0.053761672	0.004084292
16	0.789	0.300087564	0.228025228	0.372149899	0.372149899	0.300030944	0.227477829	0.372584058	0.020002063	0.285403496	0.216204004	0.354602988	0.0190269		16	0.789	0.072613377	0.090202736	0.055024018	0.004840892	0.072725646	0.090258831	0.05519246	0.004848376	0.062300354	0.069930026	0.054670683	0.004153357
17	0.842	0.296933518	0.22562496	0.368242075	0.368242075	0.296881842	0.225089837	0.368673846	0.019792123	0.306066267	0.231859473	0.38027306	0.020404418		17	0.842	0.073677281	0.091524336	0.055830225	0.004911819	0.073791192	0.091581283	0.056001101	0.004919413	0.060401758	0.067798785	0.05300473	0.004026784
18	0.895	0.293619668	0.223103269	0.364136067	0.364136067	0.293572879	0.222580586	0.364565172	0.019571525	0.31845294	0.241245501	0.39566038	0.021230196		18	0.895	0.074711529	0.092809097	0.056613961	0.004980769	0.074827037	0.092866873	0.056787201	0.004988469	0.058678333	0.06586473	0.051491935	0.003911889
19	0.947	0.290149817	0.220463045	0.359836589	0.359836589	0.29010786	0.219952961	0.360262759	0.019340524	0.324577668	0.245887025	0.403268311	0.021638511		19	0.947	0.075715094	0.094055742	0.057374446	0.005047673	0.075832152	0.094114325	0.057549979	0.005055477	0.057093214	0.064085267	0.050101161	0.003806214
20	1	0.286527638	0.217707083	0.355348193	0.355348193	0.286490458	0.217209749	0.355771167	0.019099364	0.325405822	0.246515117	0.404296528	0.021693721		20	1	0.076686901	0.095262936	0.058110865	0.00511246	0.076805458	0.095322299	0.058288617	0.005120364	0.055784794	0.062591122	0.048978465	0.003718986
Wrist
Flexion															Extension
	pos_bu.time	neg_bu.SUM	neg_bu_p.SUM	neg_bu_m.SUM	neg_bu.mean	neg_bi.SUM	neg_bi_p.SUM	neg_bi_m.SUM	neg_bi.mean	neg_qu.SUM	neg_qu_p.SUM	neg_qu_m.SUM	neg_qu.mean			pos_bu.time	pos_bu.SUM	pos_bu_p.SUM	pos_bu_m.SUM	pos_bu.mean	pos_bi.SUM	pos_bi_p.SUM	pos_bi_m.SUM	pos_bi.mean	pos_qu.SUM	pos_qu_p.SUM	pos_qu_m.SUM	pos_qu.mean
1	0	0.063389404	0.04793747	0.078841338	0.009055629	0.063253115	0.047593416	0.078912814	0.009036159	0.061065174	0.045984344	0.076146004	0.008723596		1	0	0.056387345	0.070072478	0.042702212	0.008055335	0.056444855	0.070148964	0.042740747	0.008063551	0.056420573	0.069887336	0.04295381	0.008060082
2	0.053	0.063389404	0.04793747	0.078841338	0.009055629	0.063253115	0.047593416	0.078912814	0.009036159	0.061065174	0.045984344	0.076146004	0.008723596		2	0.053	0.056387345	0.070072478	0.042702212	0.008055335	0.056444855	0.070148964	0.042740747	0.008063551	0.056420573	0.069887336	0.04295381	0.008060082
3	0.105	0.063038294	0.047672091	0.078404496	0.009005471	0.062902653	0.047329406	0.0784759	0.008986093	0.062928568	0.047386948	0.078470188	0.008989795		3	0.105	0.056449592	0.070149608	0.042749576	0.008064227	0.056508989	0.070229322	0.042788657	0.008072713	0.056517879	0.070008406	0.043027352	0.008073983
4	0.158	0.062508965	0.047271855	0.077746075	0.008929852	0.062374417	0.046931812	0.077817022	0.008910631	0.064602832	0.048647206	0.080558458	0.009228976		4	0.158	0.05649657	0.070207757	0.042785384	0.008070939	0.05655757	0.070290263	0.042824876	0.008079653	0.056603731	0.070115273	0.043092188	0.008086247
5	0.211	0.061809533	0.046742899	0.076876166	0.008829933	0.061676502	0.046406722	0.076946283	0.008810929	0.066075499	0.049755733	0.082395266	0.009439357		5	0.211	0.056521	0.070237866	0.042804133	0.008074429	0.056583328	0.070322764	0.042843892	0.008083333	0.056680548	0.07021094	0.043150157	0.008097221
6	0.263	0.060948131	0.046091376	0.075804886	0.008706876	0.060817025	0.045760241	0.075873809	0.008688146	0.067333784	0.050702903	0.083964665	0.009619112		6	0.263	0.056515982	0.070231352	0.042800613	0.008073712	0.056579378	0.070318272	0.042840483	0.008082768	0.056751073	0.070298808	0.043203338	0.008107296
7	0.316	0.059932874	0.045323423	0.074542325	0.008561839	0.059804081	0.044998456	0.074609705	0.00854344	0.068364511	0.051478798	0.085250224	0.009766359		7	0.316	0.056475315	0.070180498	0.042770133	0.008067902	0.056539521	0.07026909	0.042809951	0.008077074	0.056818006	0.070382228	0.043253783	0.008116858
8	0.368	0.058771907	0.044445203	0.073098612	0.008395987	0.058645796	0.044127478	0.073164114	0.008377971	0.069154266	0.052073316	0.086235217	0.009879181		8	0.368	0.056392487	0.070077203	0.04270777	0.00805607	0.056457251	0.070167138	0.042747364	0.008065322	0.057006509	0.070616541	0.043396477	0.008143787
9	0.421	0.057473306	0.043462824	0.071483789	0.008210472	0.057350228	0.043153364	0.071547092	0.00819289	0.069689337	0.052476132	0.086902543	0.00995562		9	0.421	0.056260383	0.069912623	0.042608144	0.008037198	0.05632546	0.070003585	0.042647335	0.008046494	0.057549285	0.071290554	0.043808016	0.008221326
10	0.474	0.056045077	0.042382345	0.06970781	0.00800644	0.055925361	0.042082116	0.069768607	0.007989337	0.069955844	0.052676793	0.087234894	0.009993692		10	0.474	0.056203664	0.069841807	0.042565521	0.008029095	0.056268283	0.069932472	0.042604094	0.008038326	0.058098366	0.071972404	0.044224328	0.008299767
11	0.526	0.054495165	0.041209775	0.067780555	0.007785024	0.054379124	0.040919693	0.067838556	0.007768446	0.069939806	0.05266477	0.087214841	0.009991401		11	0.526	0.056135906	0.06975728	0.042514532	0.008019415	0.05619961	0.069846925	0.042552295	0.008028516	0.058653682	0.072662005	0.044645358	0.008379097
12	0.579	0.05486342	0.041487886	0.068238955	0.007837631	0.054746865	0.041197209	0.068296521	0.007820981	0.069480929	0.052319454	0.086642404	0.009925847		12	0.579	0.056201627	0.069839268	0.042563986	0.008028804	0.056267015	0.069931111	0.042602919	0.008038145	0.058216613	0.072120078	0.044313148	0.008316659
13	0.632	0.054858811	0.041483867	0.068233756	0.007836973	0.054742658	0.041195198	0.068290118	0.00782038	0.068953777	0.051922751	0.085984802	0.00985054		13	0.632	0.056073279	0.069680071	0.042466487	0.008010468	0.05613993	0.069773527	0.042506334	0.00801999	0.05779071	0.071592015	0.043989405	0.008255816
14	0.684	0.054473591	0.041191866	0.067755316	0.007781942	0.054358767	0.040907823	0.067809711	0.007765538	0.068361519	0.051477047	0.085245992	0.009765931		14	0.684	0.055944619	0.069520624	0.042368614	0.007992088	0.056011549	0.069613996	0.042409102	0.00800165	0.05737499	0.0710766	0.04367338	0.008196427
15	0.737	0.053702747	0.040608102	0.066797392	0.007671821	0.053590184	0.040331298	0.06684907	0.007655741	0.06770725	0.05098467	0.08442983	0.009672464		15	0.737	0.05568864	0.069202934	0.042174346	0.00795552	0.055755543	0.069295806	0.042215279	0.007965078	0.056969481	0.070573867	0.043365094	0.008138497
16	0.789	0.052544438	0.039731194	0.065357683	0.007506348	0.052435064	0.039464211	0.065405917	0.007490723	0.066994021	0.050447918	0.083540123	0.009570574		16	0.789	0.055310735	0.06873369	0.041887779	0.007901534	0.055377421	0.068825843	0.041929	0.00791106	0.05657348	0.070082949	0.043064011	0.008081926
17	0.842	0.051000147	0.038562274	0.06343802	0.007285735	0.050894877	0.03830764	0.063482114	0.007270697	0.066438428	0.050029562	0.082847294	0.009491204		17	0.842	0.054821025	0.06812547	0.04151658	0.007831575	0.054887385	0.068216804	0.041557966	0.007841055	0.056095778	0.069488257	0.042703298	0.008013683
18	0.895	0.04907506	0.037105281	0.061044839	0.007010723	0.048974787	0.036865439	0.061084135	0.006996398	0.065237546	0.049125433	0.081349658	0.009319649		18	0.895	0.054226729	0.067387245	0.041066213	0.007746676	0.054292727	0.067477775	0.041107679	0.007756104	0.056323843	0.069769718	0.042877969	0.008046263
19	0.947	0.046778285	0.035367118	0.058189453	0.006682612	0.046683872	0.035144404	0.058223339	0.006669125	0.063432549	0.047766549	0.079098549	0.009061793		19	0.947	0.053532934	0.066525334	0.040540533	0.007647562	0.053598605	0.066615187	0.040582022	0.007656944	0.056438009	0.069910058	0.04296596	0.008062573
20	1	0.044122995	0.033357763	0.054888227	0.006303285	0.044035262	0.033154378	0.054916145	0.006290752	0.061065174	0.045984344	0.076146004	0.008723596		20	1	0.052743042	0.065543966	0.039942118	0.00753472	0.05280849	0.065633376	0.039983604	0.00754407	0.056420573	0.069887336	0.04295381	0.008060082
WMC
Flexion															Extension
	pos_bu.time	neg_bu.SUM	neg_bu_p.SUM	neg_bu_m.SUM	neg_bu.mean	neg_bi.SUM	neg_bi_p.SUM	neg_bi_m.SUM	neg_bi.mean	neg_qu.SUM	neg_qu_p.SUM	neg_qu_m.SUM	neg_qu.mean			pos_bu.time	pos_bu.SUM	pos_bu_p.SUM	pos_bu_m.SUM	pos_bu.mean	pos_bi.SUM	pos_bi_p.SUM	pos_bi_m.SUM	pos_bi.mean	pos_qu.SUM	pos_qu_p.SUM	pos_qu_m.SUM	pos_qu.mean
1	0	0.081808461	0.061929016	0.101687906	0.016361692	0.081580739	0.061699658	0.10146182	0.016316148	0.075505149	0.057235036	0.093775263	0.01510103		1	0	0.02878942	0.035795107	0.021783733	0.005757884	0.028657956	0.035577649	0.021738262	0.005731591	0.028275593	0.035266377	0.021284808	0.005655119
2	0.053	0.081808461	0.061929016	0.101687906	0.016361692	0.081580739	0.061699658	0.10146182	0.016316148	0.075505149	0.057235036	0.093775263	0.01510103		2	0.053	0.02878942	0.035795107	0.021783733	0.005757884	0.028657956	0.035577649	0.021738262	0.005731591	0.028275593	0.035266377	0.021284808	0.005655119
3	0.105	0.083345813	0.063091223	0.103600403	0.016669163	0.083117625	0.06286153	0.10337372	0.016623525	0.077299233	0.058595	0.096003465	0.015459847		3	0.105	0.028997089	0.036053486	0.021940692	0.005799418	0.028864698	0.035834353	0.021895043	0.00577294	0.028436359	0.035466324	0.021406395	0.005687272
4	0.158	0.084024847	0.063603831	0.104445863	0.016804969	0.083798154	0.063375776	0.104220533	0.016759631	0.079023005	0.059901674	0.098144336	0.015804601		4	0.158	0.02909565	0.036175849	0.02201545	0.00581913	0.028962786	0.035956081	0.02196949	0.005792557	0.028559786	0.035619711	0.02149986	0.005711957
5	0.211	0.083876816	0.063490502	0.10426313	0.016775363	0.083653504	0.063265978	0.104041029	0.016730701	0.08067236	0.061151946	0.100192774	0.016134472		5	0.211	0.029084632	0.036161603	0.022007661	0.005816926	0.028951751	0.035942251	0.021961251	0.00579035	0.028646111	0.035726839	0.021565383	0.005729222
6	0.263	0.082954939	0.062791514	0.103118365	0.016590988	0.082736786	0.062572305	0.102901268	0.016547357	0.082243118	0.06234265	0.102143585	0.016448624		6	0.263	0.028964813	0.03601171	0.021917916	0.005792963	0.028832365	0.035793819	0.021870911	0.005766473	0.028695705	0.035788169	0.021603242	0.005739141
7	0.316	0.081324834	0.061556521	0.101093148	0.016264967	0.081113497	0.061344287	0.100882707	0.016222699	0.083730922	0.063470487	0.103991356	0.016746184		7	0.316	0.028738414	0.035728934	0.021747893	0.005747683	0.028606841	0.035513533	0.021700149	0.005721368	0.028708986	0.035804222	0.021613751	0.005741797
8	0.368	0.07905671	0.059838651	0.098274769	0.015811342	0.078853714	0.059634919	0.098072508	0.015770743	0.085131284	0.064532059	0.105730509	0.017026257		8	0.368	0.028409194	0.035317958	0.021500429	0.005681839	0.028278921	0.035106042	0.021451801	0.005655784	0.028686434	0.035775598	0.021597269	0.005737287
9	0.421	0.076220004	0.057690449	0.094749559	0.015244001	0.07602674	0.057496611	0.094556869	0.015205348	0.086439577	0.065523861	0.107355293	0.017287915		9	0.421	0.027982468	0.034785407	0.02117953	0.005596494	0.027853899	0.034577919	0.021129878	0.00557078	0.028628616	0.035703005	0.021554226	0.005725723
10	0.474	0.072880289	0.055161534	0.090599043	0.014576058	0.072698017	0.054978851	0.090417183	0.014539603	0.087651004	0.066442262	0.108859745	0.017530201		10	0.474	0.027465149	0.034139897	0.020790402	0.00549303	0.027338657	0.033937716	0.020739597	0.005467731	0.02853614	0.035587203	0.021485078	0.005707228
11	0.526	0.069098013	0.052297653	0.085898373	0.013819603	0.068927863	0.052127254	0.085728472	0.013785573	0.088760586	0.067283495	0.110237678	0.017752117		11	0.526	0.026865655	0.033391926	0.020339385	0.005373131	0.026741579	0.033195849	0.020287309	0.005348316	0.028409657	0.035429001	0.021390313	0.005681931
12	0.579	0.071844543	0.054377288	0.089311798	0.014368909	0.071665541	0.054197924	0.089133158	0.014333108	0.086689771	0.065713534	0.107666008	0.017337954		12	0.579	0.027171045	0.033772639	0.020569451	0.005434209	0.027045699	0.033573642	0.020517756	0.00540914	0.028612877	0.035683282	0.021542472	0.005722575
13	0.632	0.074475453	0.056369427	0.092581478	0.014895091	0.074287862	0.05618136	0.092394364	0.014857572	0.084301812	0.063903259	0.104700365	0.016860362		13	0.632	0.02744473	0.034113846	0.020775615	0.005488946	0.027318249	0.033912222	0.020724276	0.00546365	0.028704238	0.0357981	0.021610376	0.005740848
14	0.684	0.076976664	0.058263413	0.095689914	0.015395333	0.076780789	0.058066944	0.095494634	0.015356158	0.081624512	0.061873718	0.101375306	0.016324902		14	0.684	0.027685066	0.03441349	0.020956642	0.005537013	0.027557589	0.03420955	0.020905628	0.005511518	0.028680258	0.035769111	0.021591405	0.005736052
15	0.737	0.079333227	0.06004793	0.098618525	0.015866645	0.079129415	0.059843403	0.098415426	0.015825883	0.078684066	0.059644747	0.097723385	0.015736813		15	0.737	0.027890667	0.03466984	0.021111495	0.005578133	0.027762341	0.034463912	0.021060769	0.005552468	0.028538075	0.035592742	0.021483407	0.005707615
16	0.789	0.081529205	0.061710912	0.101347498	0.016305841	0.081317843	0.061498715	0.101136971	0.016263569	0.075505149	0.057235036	0.093775263	0.01510103		16	0.789	0.028060371	0.034881441	0.0212393	0.005612074	0.027931343	0.034673866	0.021188821	0.005586269	0.028275593	0.035266377	0.021284808	0.005655119
17	0.842	0.083547496	0.063239416	0.103855577	0.016709499	0.083329016	0.063019979	0.103638054	0.016665803	0.075569577	0.057288109	0.093851044	0.015113915		17	0.842	0.028193303	0.035047202	0.021339404	0.005638661	0.028063728	0.034838331	0.021289125	0.005612746	0.028287961	0.035281241	0.021294681	0.005657592
18	0.895	0.08536977	0.064619567	0.106119973	0.017073954	0.085144648	0.064393365	0.105895931	0.01702893	0.075197853	0.057011099	0.093384607	0.015039571		18	0.895	0.028288812	0.035166307	0.021411318	0.005657762	0.028158845	0.0349565	0.021361191	0.005631769	0.028249846	0.035233179	0.021266513	0.005649969
19	0.947	0.086976404	0.065836515	0.108116292	0.017395281	0.086745161	0.065604069	0.107886254	0.017349032	0.07436518	0.056385218	0.092345142	0.014873036		19	0.947	0.028346457	0.035238204	0.021454711	0.005669291	0.028216255	0.035027825	0.021404685	0.005643251	0.028164928	0.035126773	0.021203084	0.005632986
20	1	0.088346634	0.066874544	0.109818724	0.017669327	0.088109838	0.066636421	0.109583255	0.017621968	0.073056223	0.055398831	0.090713616	0.014611245		20	1	0.028365977	0.035262567	0.021469388	0.005673195	0.028235697	0.035051984	0.02141941	0.005647139	0.028036557	0.034966192	0.021106922	0.005607311
WP1
Flexion															Extension
	pos_bu.time	neg_bu.SUM	neg_bu_p.SUM	neg_bu_m.SUM	neg_bu.mean	neg_bi.SUM	neg_bi_p.SUM	neg_bi_m.SUM	neg_bi.mean	neg_qu.SUM	neg_qu_p.SUM	neg_qu_m.SUM	neg_qu.mean			pos_bu.time	pos_bu.SUM	pos_bu_p.SUM	pos_bu_m.SUM	pos_bu.mean	pos_bi.SUM	pos_bi_p.SUM	pos_bi_m.SUM	pos_bi.mean	pos_qu.SUM	pos_qu_p.SUM	pos_qu_m.SUM	pos_qu.mean
1	0	0.019769462	0.014969439	0.024569486	0.006589821	0.019846326	0.015027376	0.024665275	0.006615442	0.018684908	0.014084679	0.023285138	0.006228303		1	0	0	0	0	0	0	0	0	0	0.00219717	0.002737267	0.001657073	0.00073239
2	0.053	0.019769462	0.014969439	0.024569486	0.006589821	0.019846326	0.015027376	0.024665275	0.006615442	0.018684908	0.014084679	0.023285138	0.006228303		2	0.053	0	0	0	0	0	0	0	0	0.00219717	0.002737267	0.001657073	0.00073239
3	0.105	0.017950496	0.013583851	0.022317141	0.005983499	0.01801821	0.013639178	0.022397243	0.00600607	0.018783955	0.014159341	0.02340857	0.006261318		3	0.105	0.002726331	0.003370213	0.00208245	0.000908777	0.002741472	0.003398451	0.002084492	0.000913824	0.002017293	0.002513174	0.001521413	0.000672431
4	0.158	0.017803483	0.0134726	0.022134366	0.005934494	0.017870643	0.013527474	0.022213811	0.005956881	0.018834617	0.014197529	0.023471704	0.006278206		4	0.158	0.006671225	0.008246777	0.005095673	0.002223742	0.006708273	0.008315876	0.005100671	0.002236091	0.001762592	0.002195863	0.00132932	0.000587531
5	0.211	0.018028863	0.013643154	0.022414572	0.006009621	0.018096873	0.013698723	0.022495023	0.006032291	0.018840234	0.014201764	0.023478705	0.006280078		5	0.211	0.010425465	0.012887661	0.007963269	0.003475155	0.010483362	0.012995645	0.007971079	0.003494454	0.001434264	0.001786827	0.001081701	0.000478088
6	0.263	0.018603161	0.014077748	0.023128574	0.006201054	0.018673337	0.014135087	0.023211588	0.006224446	0.018804192	0.014174595	0.023433789	0.006268064		6	0.263	0.013869362	0.017144908	0.010593816	0.004623121	0.013946385	0.017288563	0.010604206	0.004648795	0.00103402	0.001288197	0.000779842	0.000344673
7	0.316	0.019492104	0.014750447	0.024233762	0.006497368	0.019565634	0.014810526	0.024320743	0.006521878	0.018729771	0.014118496	0.023341045	0.006243257		7	0.316	0.016895552	0.020885798	0.012905307	0.005631851	0.016989381	0.021060798	0.012917964	0.005663127	0.000563988	0.000702625	0.000425351	0.000187996
8	0.368	0.020651101	0.015627505	0.025674696	0.0068837	0.020729002	0.015691156	0.025766849	0.006909667	0.018624864	0.014039418	0.023210311	0.006208288		8	0.368	0.019414484	0.023999629	0.014829339	0.006471495	0.019522302	0.02420072	0.014843883	0.006507434	2.68E-05	3.33E-05	2.02E-05	8.92E-06
9	0.421	0.022031225	0.0166719	0.02739055	0.007343742	0.022114333	0.016739804	0.027488861	0.007371444	0.019070639	0.014375664	0.023765615	0.00635688		9	0.421	0.021358039	0.026402196	0.016313882	0.007119346	0.02147665	0.026623418	0.016329882	0.007158883	0	0	0	0
10	0.474	0.023567005	0.017834085	0.029299924	0.007855668	0.023655906	0.017906724	0.029405089	0.007885302	0.019586658	0.014764894	0.024408422	0.006528886		10	0.474	0.022681018	0.028037625	0.017324411	0.007560339	0.022806976	0.02827255	0.017341403	0.007602325	0	0	0	0
11	0.526	0.02519231	0.019064018	0.031320602	0.008397437	0.025287342	0.019141666	0.031433019	0.008429114	0.020149724	0.015189611	0.025109838	0.006716575		11	0.526	0.023360901	0.028878077	0.017843725	0.007786967	0.023490635	0.029120043	0.017861226	0.007830212	0	0	0	0
12	0.579	0.026100176	0.019751036	0.032449316	0.008700059	0.026198634	0.019831483	0.032565785	0.008732878	0.018801454	0.014172765	0.023430143	0.006267151		12	0.579	0.023937323	0.029590633	0.018284013	0.007979108	0.024070258	0.02983857	0.018301946	0.008023419	0	0	0	0
13	0.632	0.027044991	0.020466015	0.033623967	0.009014997	0.027147012	0.020549373	0.033744651	0.009049004	0.018204735	0.013722724	0.022686746	0.006068245		13	0.632	0.024298789	0.030037467	0.018560111	0.008099596	0.024433731	0.030289148	0.018578314	0.008144577	0.000763805	0.00095156	0.000576051	0.000254602
14	0.684	0.028953503	0.021910261	0.035996744	0.009651168	0.029062724	0.021999502	0.036125945	0.009687575	0.018225213	0.01373816	0.022712265	0.006075071		14	0.684	0.024437603	0.030209065	0.018666141	0.008145868	0.024573316	0.030462184	0.018684449	0.008191105	0.002149552	0.002677944	0.00162116	0.000716517
15	0.737	0.030903374	0.023385806	0.038420942	0.010301125	0.03101995	0.023481057	0.038558844	0.010339983	0.01825604	0.013761398	0.022750682	0.006085347		15	0.737	0.024349255	0.030099852	0.018598658	0.008116418	0.024484478	0.030352055	0.0186169	0.008161493	0.003542695	0.004413542	0.002671848	0.001180898
16	0.789	0.032795558	0.024817696	0.040773419	0.010931853	0.032919272	0.024918779	0.040919764	0.010973091	0.018300983	0.013795276	0.02280669	0.006100328		16	0.789	0.024032421	0.029708191	0.018356651	0.008010807	0.024165884	0.029957113	0.018374655	0.008055295	0.004935548	0.006148779	0.003722317	0.001645183
17	0.842	0.034620812	0.026198939	0.043042686	0.011540271	0.034751412	0.026305648	0.043197176	0.011583804	0.018341415	0.013825754	0.022857077	0.006113805		17	0.842	0.023488744	0.029036112	0.017941375	0.007829581	0.023619187	0.029279403	0.017958972	0.007873062	0.00611589	0.007619267	0.004612514	0.00203863
18	0.895	0.036369716	0.027522404	0.045217029	0.012123239	0.036506913	0.027634503	0.045379323	0.012168971	0.018406111	0.013874521	0.022937701	0.00613537		18	0.895	0.022722743	0.028089204	0.017356282	0.007574248	0.022848933	0.028324561	0.017373305	0.007616311	0.007280789	0.009070515	0.005491063	0.00242693
19	0.947	0.038032588	0.028780764	0.047284411	0.012677529	0.038176058	0.028897989	0.047454126	0.012725353	0.018494446	0.013941108	0.023047783	0.006164815		19	0.947	0.021741527	0.026876253	0.016606801	0.007247176	0.021862268	0.027101447	0.016623089	0.007287423	0.008427357	0.010498926	0.006355787	0.002809119
20	1	0.039599407	0.029966439	0.049232376	0.013199802	0.039748787	0.030088492	0.049409082	0.013249596	0.018605312	0.01402468	0.023185945	0.006201771		20	1	0.020554634	0.02540905	0.015700218	0.006851545	0.020668784	0.02562195	0.015715617	0.006889595	0.009552804	0.011901025	0.007204583	0.003184268
Hip
Abduction															Adduction
	pos_bu.time	pos_bu.SUM	pos_bu_p.SUM	pos_bu_m.SUM	pos_bu.mean	pos_bi.SUM	pos_bi_p.SUM	pos_bi_m.SUM	pos_bi.mean	pos_qu.SUM	pos_qu_p.SUM	pos_qu_m.SUM	pos_qu.mean			pos_bu.time	neg_bu.SUM	neg_bu_p.SUM	neg_bu_m.SUM	neg_bu.mean	neg_bi.SUM	neg_bi_p.SUM	neg_bi_m.SUM	neg_bi.mean	neg_qu.SUM	neg_qu_p.SUM	neg_qu_m.SUM	neg_qu.mean
1	0	0.05300712	0.065896783	0.040117457	0.004818829	0.050525719	0.062784875	0.038266562	0.004593247	0.050472886	0.062851661	0.038094112	0.004588444		1	0	0.104581883	0.079219316	0.12994445	0.009507444	0.138348997	0.105012168	0.171685826	0.012577182	0.137693961	0.104170737	0.171217185	0.012517633
2	0.009	0.05300712	0.065896783	0.040117457	0.004818829	0.050525719	0.062784875	0.038266562	0.004593247	0.050472886	0.062851661	0.038094112	0.004588444		2	0.009	0.104581883	0.079219316	0.12994445	0.009507444	0.138348997	0.105012168	0.171685826	0.012577182	0.137693961	0.104170737	0.171217185	0.012517633
3	0.018	0.052081685	0.064747449	0.039415921	0.004734699	0.051933701	0.064536677	0.039330725	0.004721246	0.052266356	0.06508558	0.039447131	0.004751487		3	0.018	0.10830691	0.082047753	0.134566067	0.009846083	0.139750426	0.106069098	0.173431753	0.012704584	0.138802743	0.105007103	0.172598383	0.012618431
4	0.099	0.051205245	0.063658828	0.038751661	0.004655022	0.053356511	0.066305924	0.040407098	0.004850592	0.054007095	0.067254264	0.040759925	0.004909736		4	0.099	0.111796605	0.084697831	0.138895379	0.010163328	0.140526606	0.106652136	0.174401077	0.012775146	0.139417401	0.10546879	0.173366011	0.012674309
5	0.176	0.050237337	0.062456429	0.038018245	0.004567031	0.05482402	0.068129631	0.04151841	0.004984002	0.055495969	0.069109036	0.041882902	0.005045088		5	0.176	0.115039156	0.087160581	0.14291773	0.010458105	0.140776606	0.10683659	0.174716622	0.012797873	0.139408752	0.105459171	0.173358333	0.012673523
6	0.225	0.049509631	0.061552121	0.037467141	0.004500876	0.056085432	0.069696776	0.042474087	0.005098676	0.056721378	0.070635458	0.042807298	0.005156489		6	0.225	0.118352146	0.089676779	0.147027513	0.010759286	0.14032522	0.106489312	0.174161128	0.012756838	0.138834373	0.105021858	0.172646888	0.012621307
7	0.299	0.048952753	0.060859767	0.037045739	0.00445025	0.057123262	0.070985667	0.043260857	0.005193024	0.057785618	0.071961167	0.04361007	0.005253238		7	0.299	0.121650139	0.092181644	0.151118635	0.011059104	0.139232316	0.105655768	0.172808865	0.012657483	0.137752637	0.104201055	0.171304218	0.012522967
8	0.312	0.048317162	0.060069498	0.036564826	0.004392469	0.058157554	0.07226905	0.044046059	0.00528705	0.058682752	0.073078784	0.04428672	0.005334796		8	0.312	0.124670253	0.094475844	0.154864661	0.011333659	0.137561051	0.104383901	0.170738201	0.01250555	0.136221648	0.103040752	0.169402544	0.012383786
9	0.34	0.047606885	0.059186325	0.036027446	0.004327899	0.058962315	0.07326678	0.04465785	0.00536021	0.059295776	0.073842378	0.044749174	0.005390525		9	0.34	0.127404437	0.09655327	0.158255605	0.011582222	0.135376292	0.102722939	0.168029644	0.012306936	0.134298647	0.101584275	0.16701302	0.012208968
10	0.441	0.046826535	0.058215985	0.035437085	0.004256958	0.059500458	0.073932892	0.045068024	0.005409133	0.059614904	0.074239764	0.044990044	0.005419537		10	0.441	0.129844171	0.098407467	0.161280875	0.011804016	0.132743142	0.100722281	0.164764003	0.012067558	0.132039442	0.099873857	0.164205027	0.012003586
11	0.56	0.045979519	0.057162718	0.034796321	0.004179956	0.05975812	0.074250216	0.045266024	0.005432556	0.059632817	0.074261829	0.045003805	0.005421165		11	0.56	0.131983272	0.100033744	0.163932799	0.011998479	0.129726127	0.098430876	0.161021378	0.011793284	0.129498096	0.097950406	0.161045787	0.011772554
12	0.655	0.046043479	0.05724242	0.034844537	0.004185771	0.059646032	0.074113262	0.045178801	0.005422367	0.061784768	0.076943182	0.046626354	0.005616797		12	0.655	0.133648089	0.101296938	0.165999239	0.012149826	0.133461721	0.101268377	0.165655065	0.012132884	0.132520464	0.100236321	0.164804607	0.012047315
13	0.701	0.046090594	0.057301172	0.034880016	0.004190054	0.059222879	0.073588898	0.04485686	0.005383898	0.062900802	0.078333773	0.04746783	0.005718255		13	0.701	0.135237208	0.102502781	0.167971635	0.012294292	0.136376906	0.103483929	0.169269884	0.012397901	0.132949267	0.100561074	0.16533746	0.012086297
14	0.722	0.046121148	0.057339325	0.034902972	0.004192832	0.058527775	0.07272567	0.044329881	0.005320707	0.063094344	0.078574886	0.047613802	0.005735849		14	0.722	0.136749584	0.10365048	0.169848688	0.01243178	0.138391329	0.105016514	0.171766145	0.01258103	0.130718558	0.098874637	0.162562479	0.011883505
15	0.802	0.046135222	0.05735698	0.034913465	0.004194111	0.057603902	0.071577196	0.043630608	0.005236718	0.062503657	0.077838755	0.047168559	0.005682151		15	0.802	0.138183139	0.104738468	0.171627811	0.012562104	0.13943518	0.105813089	0.173057271	0.012675925	0.125805948	0.095159877	0.156452019	0.011436904
16	0.859	0.046132911	0.057354254	0.034911568	0.004193901	0.056657436	0.070399143	0.042915728	0.005150676	0.061285905	0.076321171	0.046250639	0.005571446		16	0.859	0.139538315	0.105767072	0.173309558	0.012685301	0.139453796	0.105832073	0.17307552	0.012677618	0.118248504	0.089444601	0.147052407	0.010749864
17	0.885	0.04611436	0.057331329	0.034897391	0.004192215	0.055595666	0.069076703	0.042114628	0.005054151	0.061284406	0.076319303	0.046249509	0.00557131		17	0.885	0.140811741	0.106733756	0.174889726	0.012801067	0.138412307	0.105046872	0.171777742	0.012582937	0.118278186	0.089467053	0.147089318	0.010752562
18	0.933	0.046079604	0.057288249	0.03487096	0.004189055	0.054419032	0.067610551	0.041227513	0.004947185	0.06128311	0.076317687	0.046248532	0.005571192		18	0.933	0.142003884	0.107638867	0.176368901	0.012909444	0.13630033	0.10344944	0.16915122	0.012390939	0.118308152	0.089489719	0.147126584	0.010755287
19	0.982	0.046028674	0.05722505	0.034832298	0.004184425	0.053173571	0.06605789	0.040289252	0.004833961	0.061281607	0.076315814	0.0462474	0.005571055		19	0.982	0.143111855	0.108480232	0.177743478	0.013010169	0.133136433	0.101053675	0.165219192	0.012103312	0.118338402	0.089512601	0.147164202	0.010758037
20	1	0.045961558	0.05714172	0.034781397	0.004178323	0.051904217	0.064474575	0.039333859	0.004718565	0.061280238	0.076314107	0.046246368	0.005570931		20	1	0.144136179	0.109258241	0.179014118	0.013103289	0.128971287	0.097897814	0.160044761	0.011724662	0.118368936	0.089535698	0.147202175	0.010760812
Flexion															Extension
	pos_bu.time	neg_bu.SUM	neg_bu_p.SUM	neg_bu_m.SUM	neg_bu.mean	neg_bi.SUM	neg_bi_p.SUM	neg_bi_m.SUM	neg_bi.mean	neg_qu.SUM	neg_qu_p.SUM	neg_qu_m.SUM	neg_qu.mean			pos_bu.time	pos_bu.SUM	pos_bu_p.SUM	pos_bu_m.SUM	pos_bu.mean	pos_bi.SUM	pos_bi_p.SUM	pos_bi_m.SUM	pos_bi.mean	pos_qu.SUM	pos_qu_p.SUM	pos_qu_m.SUM	pos_qu.mean
1	0	0.054494659	0.041246681	0.067742638	0.00495406	0.080565697	0.061033499	0.100097896	0.007324154	0.074802758	0.05674867	0.092856845	0.006800251		1	0	0.098283091	0.121981702	0.074584479	0.008934826	0.133737213	0.166413305	0.101061121	0.012157928	0.144373032	0.179431494	0.10931457	0.013124821
2	0.009	0.054494659	0.041246681	0.067742638	0.00495406	0.080565697	0.061033499	0.100097896	0.007324154	0.074802758	0.05674867	0.092856845	0.006800251		2	0.009	0.098283091	0.121981702	0.074584479	0.008934826	0.133737213	0.166413305	0.101061121	0.012157928	0.144373032	0.179431494	0.10931457	0.013124821
3	0.018	0.054966522	0.04160351	0.068329533	0.004996957	0.078785235	0.059676006	0.097894464	0.007162294	0.073844483	0.056028647	0.091660318	0.006713135		3	0.018	0.101675245	0.126185013	0.077165477	0.009243204	0.131911235	0.164139198	0.099683272	0.01199193	0.140744054	0.174919926	0.106568183	0.012794914
4	0.099	0.055331143	0.041879191	0.068783095	0.005030104	0.077043109	0.058348522	0.095737696	0.007003919	0.072929888	0.055340716	0.09051906	0.00662999		4	0.099	0.104680752	0.129908298	0.079453206	0.009516432	0.129370802	0.160976894	0.097764711	0.011760982	0.136560028	0.16971816	0.103401897	0.012414548
5	0.176	0.055589989	0.042074819	0.069105159	0.005053635	0.075345788	0.057056055	0.093635522	0.006849617	0.072035946	0.054667362	0.089404529	0.006548722		5	0.176	0.107294729	0.133145506	0.081443953	0.009754066	0.126156701	0.156977083	0.09533632	0.011468791	0.131851153	0.16386376	0.099838546	0.011986468
6	0.225	0.055966025	0.042358555	0.069573495	0.00508782	0.073688499	0.055795077	0.091581921	0.006698954	0.071139366	0.053990894	0.088287837	0.006467215		6	0.225	0.109728624	0.136160098	0.083297149	0.009975329	0.122307127	0.15218723	0.092427023	0.01111883	0.126648443	0.157395308	0.095901578	0.011513495
7	0.299	0.056684658	0.042900771	0.070468544	0.005153151	0.072059137	0.05455648	0.089561794	0.006550831	0.070252042	0.053320296	0.087183789	0.006386549		7	0.299	0.112200529	0.139223431	0.085177627	0.010200048	0.117860448	0.146655017	0.089065879	0.010714586	0.121052478	0.15043797	0.091666986	0.011004771
8	0.312	0.057368072	0.043416172	0.071319971	0.005215279	0.070440221	0.053327061	0.08755338	0.006403656	0.069232193	0.052548092	0.085916294	0.006293836		8	0.312	0.114327673	0.141859005	0.08679634	0.010393425	0.112918037	0.140506471	0.085329603	0.010265276	0.114972485	0.142879025	0.087065945	0.010452044
9	0.34	0.058023055	0.043909895	0.072136214	0.005274823	0.068810562	0.052090786	0.085530338	0.006255506	0.068169057	0.05174192	0.084596194	0.006197187		9	0.34	0.116113544	0.14407115	0.088155938	0.010555777	0.107449081	0.133703237	0.081194925	0.009768098	0.108521989	0.13485935	0.082184628	0.009865635
10	0.441	0.058654608	0.044385727	0.072923488	0.005332237	0.06714649	0.050829723	0.083463256	0.006104226	0.067000526	0.050854728	0.083146323	0.006090957		10	0.441	0.117564218	0.145867404	0.089261032	0.010687656	0.101484475	0.126283697	0.076685253	0.009225861	0.101694416	0.126370841	0.077017992	0.009244947
11	0.56	0.059268566	0.044848088	0.073689044	0.005388051	0.065423686	0.049525431	0.081321942	0.005947608	0.065704991	0.049870177	0.081539805	0.005973181		11	0.56	0.11868653	0.147256246	0.090116814	0.010789685	0.095062572	0.118295508	0.071829635	0.008642052	0.094523452	0.117455399	0.071591505	0.008593041
12	0.655	0.059831522	0.045272807	0.074390237	0.005439229	0.068410834	0.051792533	0.085029136	0.006219167	0.070567734	0.053548292	0.087587175	0.006415249		12	0.655	0.120526775	0.149534532	0.091519018	0.01095698	0.10147807	0.126279404	0.076676736	0.009225279	0.108154541	0.134395472	0.08191361	0.009832231
13	0.701	0.060369658	0.045678707	0.075060609	0.005488151	0.071268991	0.053963643	0.08857434	0.006478999	0.074109291	0.056222731	0.09199585	0.006737208		13	0.701	0.122276676	0.151700695	0.092852658	0.011116061	0.106909228	0.133039337	0.08077912	0.009719021	0.119846171	0.148924875	0.090767468	0.010895106
14	0.722	0.061072782	0.046209927	0.075935638	0.005552071	0.074014775	0.056051253	0.091978297	0.006728616	0.076432253	0.057971276	0.09489323	0.006948387		14	0.722	0.124123542	0.153987107	0.094259977	0.011283958	0.111269754	0.138468003	0.084071506	0.010115432	0.129131762	0.160463536	0.097799988	0.011739251
15	0.802	0.061867606	0.046810815	0.076924397	0.005624328	0.07664964	0.058056331	0.095242949	0.006968149	0.077654965	0.058883783	0.096426147	0.007059542		15	0.802	0.125992657	0.156301074	0.095684241	0.011453878	0.114477813	0.142463635	0.08649199	0.010407074	0.135564242	0.168455696	0.102672787	0.012324022
16	0.859	0.062640752	0.047395275	0.077886229	0.005694614	0.079161206	0.059969316	0.098353095	0.007196473	0.077895281	0.059049844	0.096740719	0.007081389		16	0.859	0.127767177	0.158497633	0.09703672	0.011615198	0.116514055	0.145002167	0.088025944	0.010592187	0.138722665	0.17237815	0.10506718	0.012611151
17	0.885	0.063390618	0.047962093	0.078819144	0.005762783	0.081516711	0.061765172	0.101268249	0.00741061	0.077901835	0.059054833	0.096748836	0.007081985		17	0.885	0.12944494	0.160574102	0.098315778	0.011767722	0.117265471	0.145943045	0.088587897	0.010660497	0.138751544	0.17241418	0.105088909	0.012613777
18	0.933	0.064117063	0.048511163	0.079722964	0.005828824	0.083661969	0.063402601	0.103921337	0.007605634	0.077907706	0.059059303	0.096756108	0.007082519		18	0.933	0.131023697	0.162527683	0.099519711	0.011911245	0.116646873	0.145180311	0.088113436	0.010604261	0.138780417	0.172450203	0.10511063	0.012616402
19	0.982	0.064818812	0.04904152	0.080596104	0.005892619	0.085523543	0.064825693	0.106221394	0.007774868	0.07791445	0.059064438	0.096764462	0.007083132		19	0.982	0.132501395	0.164355826	0.100646964	0.012045581	0.114594743	0.142634945	0.08655454	0.010417704	0.138809263	0.172486195	0.10513233	0.012619024
20	1	0.065495701	0.049553042	0.081438359	0.005954155	0.087283844	0.066173055	0.108394634	0.007934895	0.077920492	0.059069039	0.096771946	0.007083681		20	1	0.133876126	0.166056159	0.101696093	0.012170557	0.111328495	0.138578748	0.084078242	0.010120772	0.138838087	0.172522162	0.105154012	0.012621644
Internal LAR															External LAR
	pos_bu.time	neg_bu.SUM	neg_bu_p.SUM	neg_bu_m.SUM	neg_bu.mean	neg_bi.SUM	neg_bi_p.SUM	neg_bi_m.SUM	neg_bi.mean	neg_qu.SUM	neg_qu_p.SUM	neg_qu_m.SUM	neg_qu.mean			pos_bu.time	pos_bu.SUM	pos_bu_p.SUM	pos_bu_m.SUM	pos_bu.mean	pos_bi.SUM	pos_bi_p.SUM	pos_bi_m.SUM	pos_bi.mean	pos_qu.SUM	pos_qu_p.SUM	pos_qu_m.SUM	pos_qu.mean
1	0	0.071256559	0.053942111	0.088571007	0.006477869	0.048121732	0.036560263	0.0596832	0.004374703	0.046747481	0.035161065	0.058333898	0.004249771		1	0	0.03236156	0.040175552	0.024547568	0.00294196	0.129744401	0.161118992	0.098369811	0.011794946	0.122997982	0.152546528	0.093449436	0.011181635
2	0.009	0.071256559	0.053942111	0.088571007	0.006477869	0.048121732	0.036560263	0.0596832	0.004374703	0.046747481	0.035161065	0.058333898	0.004249771		2	0.009	0.03236156	0.040175552	0.024547568	0.00294196	0.129744401	0.161118992	0.098369811	0.011794946	0.122997982	0.152546528	0.093449436	0.011181635
3	0.018	0.068802512	0.052084352	0.085520672	0.006254774	0.048266553	0.036668587	0.059864519	0.004387868	0.047166868	0.035479453	0.058854283	0.004287897		3	0.018	0.032094942	0.039844701	0.024345184	0.002917722	0.121641114	0.151055159	0.092227069	0.011058283	0.115526115	0.143271955	0.087780274	0.010502374
4	0.099	0.066352684	0.050229696	0.082475673	0.006032062	0.048010679	0.036472139	0.059549218	0.004364607	0.047153057	0.035472881	0.058833233	0.004286642		4	0.099	0.032000525	0.039727493	0.024273557	0.002909139	0.11273612	0.139995533	0.085476707	0.010248738	0.10733026	0.133098659	0.08156186	0.009757296
5	0.176	0.063879061	0.048357017	0.079401106	0.005807187	0.047334628	0.035956122	0.058713134	0.004303148	0.046689587	0.035128952	0.058250222	0.004244508		5	0.176	0.032073451	0.039817907	0.024328996	0.002915768	0.10310785	0.12803751	0.07817819	0.009373441	0.098469968	0.122100609	0.074839326	0.008951815
6	0.225	0.061390699	0.046473174	0.076308224	0.005580973	0.046223772	0.035109432	0.057338112	0.004202161	0.045757642	0.034433495	0.057081789	0.004159786		6	0.225	0.032308187	0.040109082	0.024507291	0.002937108	0.092835446	0.115279359	0.070391534	0.008439586	0.089003471	0.110350137	0.067656805	0.008091225
7	0.299	0.058899369	0.044587085	0.073211652	0.005354488	0.044665441	0.033922456	0.055408425	0.004060495	0.044374319	0.033399303	0.055349335	0.004034029		7	0.299	0.032698606	0.040593423	0.024803789	0.002972601	0.081997523	0.101818689	0.062176357	0.00745432	0.078987536	0.097917754	0.060057317	0.007180685
8	0.312	0.056418232	0.042708717	0.070127748	0.00512893	0.043259803	0.032853063	0.053666543	0.003932709	0.043105677	0.032455657	0.053755698	0.003918698		8	0.312	0.033238005	0.04126262	0.02521339	0.003021637	0.07121425	0.088422705	0.054005794	0.006474023	0.069051877	0.085585354	0.052518399	0.006277443
9	0.34	0.053959013	0.040846947	0.067071079	0.004905365	0.043346862	0.032918263	0.053775462	0.003940624	0.04365882	0.032893732	0.054423908	0.003968984		9	0.34	0.033919321	0.042107913	0.025730728	0.003083575	0.061968167	0.076931486	0.047004848	0.00563347	0.060995928	0.07559082	0.046401036	0.005545084
10	0.441	0.051535857	0.039012488	0.064059225	0.004685078	0.044354768	0.033681969	0.055027567	0.004032252	0.044505043	0.033556253	0.055453833	0.004045913		10	0.441	0.03473507	0.043120026	0.026350115	0.003157734	0.053774818	0.066745978	0.040803658	0.00488862	0.05335314	0.066111184	0.040595096	0.004850285
11	0.56	0.049160364	0.037214122	0.061106605	0.004469124	0.045011679	0.034179031	0.055844326	0.004091971	0.044914982	0.033891462	0.055938503	0.00408318		11	0.56	0.035677601	0.044289469	0.027065733	0.003243418	0.045437192	0.056380626	0.034493759	0.004130654	0.04545013	0.056308913	0.034591346	0.00413183
12	0.655	0.048587671	0.036781175	0.060394167	0.004417061	0.043906077	0.033341765	0.054470388	0.003991462	0.043496687	0.032765505	0.054227869	0.003954244		12	0.655	0.0379346	0.047089996	0.028779203	0.0034486	0.056448984	0.070070881	0.042827087	0.005131726	0.064612832	0.080076315	0.04914935	0.005873894
13	0.701	0.048239313	0.036518625	0.059960001	0.004385392	0.042676584	0.032410295	0.052942872	0.003879689	0.046393971	0.03491457	0.057873371	0.004217634		13	0.701	0.040437031	0.050194965	0.030679096	0.003676094	0.067618278	0.083955564	0.051280991	0.006147116	0.08835127	0.109536849	0.067165692	0.008031934
14	0.722	0.047885192	0.036251694	0.059518691	0.004353199	0.044572019	0.033850722	0.055293315	0.004052002	0.05005148	0.037649819	0.062453142	0.004550135		14	0.722	0.0429531	0.053316849	0.032589351	0.003904827	0.082017279	0.101846768	0.06218779	0.007456116	0.112563646	0.139590735	0.085536557	0.010233059
15	0.802	0.047525712	0.035980688	0.059070737	0.004320519	0.047041045	0.035730477	0.058351612	0.004276459	0.052089495	0.039168784	0.065010207	0.004735409		15	0.802	0.045482347	0.056455077	0.034509618	0.004134759	0.09690104	0.120333888	0.073468192	0.008809185	0.134287427	0.166557299	0.102017555	0.012207948
16	0.859	0.047162547	0.035706869	0.058618224	0.004287504	0.049057507	0.037265645	0.06084937	0.004459773	0.05263067	0.039563958	0.065697382	0.004784606		16	0.859	0.048024092	0.059608805	0.036439379	0.004365827	0.11100548	0.137852951	0.084158008	0.010091407	0.153059341	0.189861321	0.116257361	0.013914486
17	0.885	0.046795719	0.03543026	0.058161179	0.004254156	0.050598662	0.038439031	0.062758294	0.004599878	0.052618883	0.039555119	0.065682646	0.004783535		17	0.885	0.050577367	0.062776834	0.0383779	0.004597942	0.124152722	0.154183034	0.09412241	0.011286611	0.152985838	0.18977007	0.116201606	0.013907803
18	0.933	0.046426637	0.035151922	0.057701353	0.004220603	0.051675179	0.03925876	0.064091599	0.004697744	0.052608361	0.03954723	0.065669492	0.004782578		18	0.933	0.053141084	0.065957813	0.040324354	0.004831008	0.136173893	0.16911437	0.103233416	0.012379445	0.152911157	0.189677357	0.116144957	0.013901014
19	0.982	0.046055106	0.034871708	0.057238504	0.004186828	0.052310872	0.039742917	0.064878826	0.004755534	0.052596259	0.039538156	0.065654362	0.004781478		19	0.982	0.055713815	0.069149975	0.042277655	0.005064892	0.146914757	0.18245535	0.111374165	0.013355887	0.152835299	0.189583184	0.116087414	0.013894118
20	1	0.045682455	0.034590624	0.056774287	0.00415295	0.052533356	0.039912489	0.065154223	0.00477576	0.052585389	0.039530005	0.065640773	0.00478049		20	1	0.058294041	0.072351433	0.044236649	0.005299458	0.156241977	0.194040288	0.118443666	0.014203816	0.152758272	0.189487561	0.116028983	0.013887116
Knee
Flexion															Extension
	pos_bu.time	neg_bu.SUM	neg_bu_p.SUM	neg_bu_m.SUM	neg_bu.mean	neg_bi.SUM	neg_bi_p.SUM	neg_bi_m.SUM	neg_bi.mean	neg_qu.SUM	neg_qu_p.SUM	neg_qu_m.SUM	neg_qu.mean			pos_bu.time	pos_bu.SUM	pos_bu_p.SUM	pos_bu_m.SUM	pos_bu.mean	pos_bi.SUM	pos_bi_p.SUM	pos_bi_m.SUM	pos_bi.mean	pos_qu.SUM	pos_qu_p.SUM	pos_qu_m.SUM	pos_qu.mean
1	0	0.051736861	0.039234048	0.064239675	0.006467108	0.040877742	0.030963995	0.050791489	0.005109718	0.046338396	0.035033218	0.057643574	0.005792299		1	0	0.046184093	0.057248345	0.035119841	0.005773012	0.084076401	0.104473545	0.063679258	0.01050955	0.085554847	0.106148	0.064961694	0.010694356
2	0.009	0.051736861	0.039234048	0.064239675	0.006467108	0.040877742	0.030963995	0.050791489	0.005109718	0.046338396	0.035033218	0.057643574	0.005792299		2	0.009	0.046184093	0.057248345	0.035119841	0.005773012	0.084076401	0.104473545	0.063679258	0.01050955	0.085554847	0.106148	0.064961694	0.010694356
3	0.018	0.057751382	0.043798433	0.071704331	0.007218923	0.049919069	0.037808018	0.06203012	0.006239884	0.054422746	0.041144102	0.06770139	0.006802843		3	0.018	0.048502993	0.060124911	0.036881075	0.006062874	0.086456687	0.10743258	0.065480794	0.010807086	0.087215616	0.108210682	0.06622055	0.010901952
4	0.099	0.06336457	0.048058427	0.078670713	0.007920571	0.058344076	0.044185315	0.072502837	0.00729301	0.061930091	0.046818739	0.077041443	0.007741261		4	0.099	0.050705243	0.062856814	0.038553673	0.006338155	0.087703529	0.108982856	0.066424202	0.010962941	0.087967523	0.109145136	0.06678991	0.01099594
5	0.176	0.068542209	0.051988065	0.085096354	0.008567776	0.066065897	0.050030128	0.082101665	0.008258237	0.068792216	0.052005564	0.085578868	0.008599027		5	0.176	0.052795276	0.065449552	0.040141	0.006599409	0.088025013	0.109382949	0.066667077	0.011003127	0.08796455	0.109142426	0.066786674	0.010995569
6	0.225	0.07325438	0.055564639	0.090944122	0.009156798	0.073002699	0.055280509	0.09072489	0.009125337	0.074944532	0.056655752	0.093233312	0.009368067		6	0.225	0.05477947	0.067911032	0.041647908	0.006847434	0.087585561	0.10883719	0.066333932	0.010948195	0.087333543	0.108359962	0.066307125	0.010916693
7	0.299	0.077475531	0.058768754	0.096182308	0.009684441	0.079077505	0.059878183	0.098276826	0.009884688	0.080326117	0.060723253	0.099928981	0.010040765		7	0.299	0.056665134	0.070250317	0.043079951	0.007083142	0.086511984	0.10750318	0.065520788	0.010813998	0.086170956	0.106917464	0.065424447	0.010771369
8	0.312	0.081184672	0.061584479	0.100784865	0.010148084	0.084266857	0.063805373	0.104728342	0.010533357	0.085044845	0.064289611	0.105800079	0.010630606		8	0.312	0.058461054	0.072478305	0.044443803	0.007307632	0.084949871	0.105561901	0.06433784	0.010618734	0.084717986	0.105114795	0.064321177	0.010589748
9	0.34	0.084365234	0.063999233	0.104731235	0.010545654	0.089051976	0.06742613	0.110677821	0.011131497	0.089326441	0.067525455	0.111127427	0.011165805		9	0.34	0.060178315	0.074608731	0.045747899	0.007522289	0.083524606	0.103790938	0.063258274	0.010440576	0.083313147	0.103372953	0.063253342	0.010414143
10	0.441	0.087005121	0.06600383	0.108006412	0.01087564	0.092758566	0.070230273	0.115286859	0.011594821	0.092661472	0.070045706	0.115277239	0.011582684		10	0.441	0.061828287	0.076655718	0.047000856	0.007728536	0.081682995	0.10150242	0.061863571	0.010210374	0.081545796	0.101180939	0.061910652	0.010193224
11	0.56	0.089096508	0.067592323	0.110600693	0.011137063	0.095316828	0.07216497	0.118468686	0.011914603	0.094993251	0.071807517	0.118178984	0.011874156		11	0.56	0.063421847	0.078632727	0.048210967	0.007927731	0.079460596	0.098740543	0.060180649	0.009932574	0.079444902	0.098574703	0.060315101	0.009930613
12	0.655	0.091022067	0.069054306	0.112989828	0.011377758	0.092687209	0.070176293	0.115198124	0.011585901	0.092809971	0.070157655	0.115462287	0.011601246		12	0.655	0.065299194	0.080960394	0.049637993	0.008162399	0.081710761	0.101536873	0.061884649	0.010213845	0.081517706	0.101146094	0.061889317	0.010189713
13	0.701	0.092654312	0.070293806	0.115014817	0.011581789	0.08885845	0.067279738	0.110437163	0.011107306	0.08970923	0.067814138	0.111604322	0.011213654		13	0.701	0.067112659	0.083208787	0.05101653	0.008389082	0.083561776	0.103837005	0.063286546	0.010445222	0.083258626	0.10330533	0.063211921	0.010407328
14	0.722	0.093985335	0.071304819	0.11666585	0.011748167	0.083888536	0.063519181	0.104257891	0.010486067	0.085681911	0.064770081	0.106593741	0.010710239		14	0.722	0.068852904	0.085366344	0.052339465	0.008606613	0.084977085	0.10559551	0.06435866	0.010622136	0.084640091	0.105018196	0.064261985	0.010580011
15	0.802	0.095009743	0.072083246	0.11793624	0.011876218	0.078489745	0.059433532	0.097545958	0.009811218	0.081134042	0.061332414	0.100935671	0.010141755		15	0.802	0.070513914	0.087425595	0.053602233	0.008814239	0.086554079	0.107555206	0.065552952	0.01081926	0.086049413	0.106766663	0.065332164	0.010756177
16	0.859	0.095724497	0.072626774	0.11882222	0.011965562	0.07208456	0.054585868	0.089583252	0.00901057	0.075796532	0.05729774	0.094295323	0.009474566		16	0.859	0.072088654	0.089377842	0.054799465	0.009011082	0.087577911	0.108827287	0.066328535	0.010947239	0.087196064	0.108189412	0.066202716	0.010899508
17	0.885	0.09612891	0.072934877	0.119322942	0.012016114	0.064726229	0.049016493	0.080435964	0.008090779	0.074898202	0.056618759	0.093177646	0.009362275		17	0.885	0.073573753	0.091218887	0.055928619	0.009196719	0.087932006	0.109266853	0.066597159	0.010991501	0.087327633	0.108352623	0.066302644	0.010915954
18	0.933	0.096224475	0.073008682	0.119440269	0.012028059	0.056488062	0.042780894	0.07019523	0.007061008	0.073981475	0.05592587	0.092037081	0.009247684		18	0.933	0.074963615	0.09294182	0.05698541	0.009370452	0.08747849	0.108702547	0.066254433	0.010934811	0.087445539	0.108498873	0.066392206	0.010930692
19	0.982	0.096014716	0.072850855	0.119178576	0.012001839	0.04745256	0.035941512	0.058963607	0.00593157	0.073046605	0.055219265	0.090873944	0.009130826		19	0.982	0.076256906	0.094544977	0.057968835	0.009532113	0.086038781	0.106912459	0.065165103	0.010754848	0.08755267	0.10863174	0.0664736	0.010944084
20	1	0.095505091	0.072465533	0.118544649	0.011938136	0.037712182	0.028568328	0.046856037	0.004714023	0.072093924	0.054499197	0.089688651	0.00901174		20	1	0.077450933	0.096025026	0.05887684	0.009681367	0.083389915	0.103619535	0.063160295	0.010423739	0.087645893	0.10874734	0.066544446	0.010955737
